# Supplementary material for: Genomic analysis of DNA repair genes and androgen signaling in prostate cancer
Source: BMC Cancer. 2018 Oct 10;18:960. doi: 10.1186/s12885-018-4848-x (PMC6180441; doi:10.1186/s12885-018-4848-x)
Supplement: Supplementary file 1 — Table S1. DNA damage response gene variants in prostate cancer cell lines. (XLSX 16 kb) [file 12885_2018_4848_MOESM1_ESM.xlsx]

## Sheet: Sheet1
Table S1: DNA damage response gene variants in prostate cell lines
	RWPE-1
	SNV location (hg19)	Alteration	Protein change	allele freq (1000 gen)	allele freq (Exome Seq)	COSMIC	Prostate Cancer	Studied (PMID)
BRCA1	chr17:41245471	Missense	Asp693Asn	0.0835	0.0702	COSM4989395	none	25896959; 26183948
BRCA1	chr17:41244936	Missense	Pro871Leu	0.3628	0.3359	COSM148278	COSU537; #25189356	24599305;22684231;9063749; 25589003
BRCA1	chr17:41244435	Missense	Glu1038Gly	0.3569	0.3255	COSM3755563	none	19661094;19661094; 9063749
BRCA1	chr17:41244000	Missense	Lys1183Arg	0.3549	0.3266	COSM148277	COSU537; #25189356	24599305;25589003
BRCA1	chr17:41223094	Missense	Ser1613Gly	0.3598	0.3244	COSM3755560	none	17039264
BRCA2	chr13:32914592	Missense	Arg2034Cys	0.003	-1	-	none	N/A
BRCA2	chr13:32973746	3’UTR	-	0.005	-1	-	none	N/A
CHK1	chr11:125495740	5'UTR	-	0.0726	0.3937	none	none	N/A
CHK1	chr11:125495746	5'UTR	-	0.0726	0.381	none	none	N/A
DNA-PK	chr8:48739305	Missense	Arg2899Cys	0.0537	0.3359	-	none	N/A
FANCA	chr16:89866043	Missense	Thr266Ala	0.3956	0.3077	-	none	19012493
FANCA	chr16:89849480	Missense	Gly501Ser	0.4066	-1	-	none	19012493
FANCA	chr16:89838078	Intron variant	-	0.327	-1	-	none	N/A
FANCA	chr16:89836872	Intron variant	-	0.3907	-1	-	none	N/A
FANCA	chr16:89829201	Intron variant	-	0.3211	0.4629	none	none	N/A
HDAC2	chr6:114289490	Intron variant	-	0.0159	0.0057	none	none	N/A
MLH3	chr14:75513828	Missense	Pro844Leu	0.4563	0.1594	none	none	24759751
Parp1	chr1:226570767	Missense	Pro377Ser	0.007	0.2528	-	none	18357393
Parp1	chr1:226555302	Missense	Val762Ala	0.1541	0.0489	none	none	25179837;21651918;27323894; 22922830;23040216;23073772; 23272074;23317230;23633189; 23760440;24049014;24392019; 24621175;24489833;24853559; 24870775;25041504;25374063; 25651041;16328064;16621887; 17214964;18054108;18716896; 19030862;19109787;20196871; 20868244;22624032;22792228; 22901183
Parp2	chr14:20813289	Intron & Splice site variant	-	0.2565	0.0702	-	none	N/A
	VCaP
	SNV location (hg19)	Alteration	Protein change	allele freq (1000 gen)	allele freq (Exome Seq)	COSMIC	Prostate Cancer	Studied (PMID)
ATM	chr11:108138003	Missense	Phe858Leu	0.0169	0.012	COSM21826	none	12697903;16631465;23907151; 25115387;27224988;27311873; 16652348;12917204
ATM	chr11:108143456	Missense	Pro1054Arg	0.0308	0.0228	COSM4172507	none	24628946;11606401;16631465; 25589618
ATR	chr3:142281612	Missense	Met211Thr	0.5865	0.5955	COSM149487	COSS2345980;COSS2121433; COSS2121434;COSS2345978; #25189356	24599305;24951259; 25589003
BRCA1	chr17:41244936	Missense	Pro871Leu	0.3628	0.3359	COSM148278	COSU537; #25189356	24599305;22684231;9063749; 25589003
BRCA1	chr17:41244435	Missense	Glu1038Gly	0.3569	0.3255	COSM3755563	none	19661094;19661094; 9063749
BRCA1	chr17:41244000	Missense	Lys1183Arg	0.3549	0.3244	COSM148277	COSU537; #25189356	24599305;25589003
BRCA1	chr17:41223094	Missense	Ser1613Gly	0.3598	0.3266	COSM3755560	none	17039264
DNA-PK	chr8:48739305	Missense	Arg2899Cys	0.0537	0.0489	none	none	N/A
HDAC2	chr6:114292109	5’UTR	-	0.1034	0.0759	-	none	N/A
HDAC2	chr6:114283563	Splice site variant	-	0.1571	-1	-	none	N/A
MLH3	chr14:75513828	Missense	Pro844Leu	0.4563	0.4629	none	none	24759751
Parp2	chr14:20813289	Intron & Splice site variant	-	0.2565	0.2528	-	none	N/A
	PC3-AR
	SNV location (hg19)	Alteration	Protein change	allele freq (1000 gen)	allele freq (Exome Seq)	COSMIC	Prostate Cancer	Studied (PMID)
CHK1	chr11:125495740	5’UTR	-	0.0726	-1	-	none	N/A
CHK1	chr11:125495746	5’UTR	-	0.0726	-1	-	none	N/A
HDAC2	chr6:114292109	5’UTR	-	0.1034	0.0759	-	none	N/A
Parp1	chr1:226589833	Intron variant	-	0.17	-1	none	none	N/A
Parp1	chr1:226580021	Intron & Splice site variant	-	0.17	0.1779	none	none	N/A
Parp1	chr1:226570748	Missense	Ser383Tyr	0.001	0.0031	none	none	17560163
Parp1	chr1:226555302	Missense	Val762Ala	0.1541	0.0489	none	none	25179837;21651918;27323894; 22922830;23040216;23073772; 23272074;23317230;23633189; 23760440;24049014;24392019; 24621175;24489833;24853559; 24870775;25041504;25374063; 25651041;16328064;16621887; 17214964;18054108;18716896; 19030862;19109787;20196871; 20868244;22624032;22792228; 22901183
Parp2	chr14:20813289	Intron & Splice site variant	-	0.2565	0.2528	-	none	N/A
	LNCaP
	SNV location (hg19)	Alteration	Protein change	allele freq (1000 gen)	allele freq (Exome Seq)	COSMIC	Prostate Cancer	Studied (PMID)
ATM	chr11:108175462	Missense	Asp1853Asn	0.162	0.1402	COSM41596	#25189356	20177704;24838835;27443449; 27314298;25605158;25591549; 15042666;25589003
ATM	chr11:108224615	Intron & Splice site variant	-	0.0328	0.00397	-	none	N/A
ATR	chr3:142281612	Missense	Met211Thr	0.5865	0.5955	COSM149487	COSS2345980; COSS2121433; COSS2121434; COSS2345978; #25189356	24599305;24951259; 25589003
ATR	chr3:142281353	Missense	Lys297Asn	0.0089	0.0164	COSM5020184	none	25589003
ATR	chr3:142234295	Missense	Lys1482Arg	-1	-1	none	none	N/A
BRCA1	chr17:41262604	Intron variant	-	-1	-1	-	none	N/A
BRCA2	chr13:32906729	Missense	Asn372His	0.2952	0.2859	COSM3753646	COSS2345976; #25189356	24599305;22684231;12917199; 16956909;19661094;22044372; 25374063;24793135;25189356
CHK2	chr22:29134029	Intron variant	-	-1	-1	-	none	N/A
CHK2	chr22:29117624	Intron variant	-	-1	-1	-	none	N/A
CHK2	chr22:29107974	Stop gain	Glu239*	-1	-1	none	none	N/A
CHK2	chr22:29091797	Missense	Thr387Asn	-1	-1	none	#16941491	N/A
CHK2	chr22:29090112	Intron & Splice site variant	-	-1	-1	-	none	N/A
DNA-PK	chr8:48746903	Missense	Asp2669Val	-1	-1	none	none	N/A
DNA-PK	chr8:48732074	Intron & Splice site variant	-	-1	-1	-	none	N/A
DNA-PK	chr8:48711819	Missense	Ala3417Thr	-1	-1	none	none	N/A
DNA-PK	chr8:48710955	Missense	Ile3434Thr	0.0547	0.0568	none	none	23183621
ERCC3	chr2:128015303	Missense & Splice site variant	Ala740Thr	-1	-1	-	none	N/A
ERCC3	chr2:128044450	Missense	Arg391Trp	-1	-1	none	none	N/A
FANCA	chr16:89882807	Intron variant	-	0.3141	-1	none	none	N/A
FANCA	chr16:89866043	Missense	Thr266Ala	0.3956	0.3937	none	none	19012493
FANCA	chr16:89858871	Intron & Splice site variant	-	-1	-1	-	none	N/A
FANCA	chr16:89844872	Intron variant	-	-1	-1	-	none	N/A
FANCA	chr16:89838186	Missense	Leu684Pro	-1	-1	none	none	17924555;15643609; 24584348
FANCA	chr16:89838078	Intron & Splice site variant	-	0.327	0.3077	-	none	N/A
FANCA	chr16:89836872	Intron variant	-	0.3907	-1	-	none	N/A
FANCA	chr16:89836323	Missense	Gly809Asp	0.3221	0.3142	COSM435949	none	N/A
FANCA	chr16:89829201	Intron variant	-	0.3211	-1	-	none	N/A
FANCA	chr16:89805433	Intron variant	-	-1	0.0001	-	none	N/A
HDAC2	chr6:114283563	Intron variant	-	0.1571	-1	-	none	N/A
HDAC2	chr6:114279911	Missense	Ala62Val	-1	-1	none	none	N/A
MLH3	chr14:75515538	Missense	Lys274Ile	-1	-1	none	none	N/A
MLH3	chr14:75514738	Missense	Ile541Val	-1	-1	COSM2138462	none	24816253
NBN	chr8:90993640	Missense	Asp95Asn	0.003	0.0026	none	none	N/A
Parp1	chr1:226566948	Missense	Glu547Gly	-1	-1	none	none	N/A
RAD50	chr5:131930591	Missense	Lys608Asn	-1	-1	none	none	23555315
RAD50	chr5:131931452	Frameshift	Leu719fs*15	-1	-1	none	none	N/A
