# Supplementary material for: Genomic analysis of DNA repair genes and androgen signaling in prostate cancer
Source: BMC Cancer. 2018 Oct 10;18:960. doi: 10.1186/s12885-018-4848-x (PMC6180441; doi:10.1186/s12885-018-4848-x)
Supplement: Supplementary file 2 — Table S2. Potential deleterious alterations of DNA damage response genes in prostate cancer cell lines. (XLSX 15 kb) [file 12885_2018_4848_MOESM2_ESM.xlsx]

## Sheet: Sheet1
Table S2: Potential deleterious alterations of DNA damage response genes in prostate cell lines
	RWPE-1
	SNV location (hg19)	protein change	protein domain	SIFT prediction	PolyPhen	CADD score (scaled)	fitCons score	LOF	RNA-Seq SNV detected	SNV expressed (≥ 15% of reads)	Exon/Intron expressed (≥ 2 reads)
BRCA1	chr17:41245471	Asp693Asn	none	Tolerated	Benign	11.46	0.706548	-	Yes	Yes	Yes
BRCA1	chr17:41244936	Pro871Leu	none	Tolerated	Benign	2.24	0.706548	-	Yes	Yes	Yes
BRCA1	chr17:41244435	Glu1038Gly	none	Tolerated	Possibly damaging	11.99	0.706548	-	Yes	Yes	Yes
BRCA1	chr17:41244000	Lys1183Arg	none	Tolerated	Benign	0	0.732398	-	Yes	Yes	Yes
BRCA1	chr17:41223094	Ser1613Gly	none	Tolerated	Benign	11.48	0.706548	-	Yes	Yes	Yes
BRCA2	chr13:32914592	Arg2034Cys	none	Deleterious	Probably damaging	8.25	0.660377	-	Yes	Yes	Yes
BRCA2	chr13:32973746	3’UTR	UTR	-	-	0.02	0.163922	-	Yes	Yes	Yes
CHK1	chr11:125495740	5’UTR	UTR	-	-	0.02	None	-	No	Yes	Yes
CHK1	chr11:125495746	5’UTR	UTR	-	-	6.62	None	-	No	Yes	Yes
DNA-PK	chr8:48739305	Arg2899Cys	FAT & KIP-binding	Tolerated	Possibly damaging	17.32	0.741895	-	Yes	Yes	Yes
FANCA	chr16:89866043	Thr266Ala	none	Tolerated	Benign	0.4	0.706548	-	Yes	Yes	Yes
FANCA	chr16:89849480	Gly501Ser	none	Tolerated	Benign	0.02	0.719381	-	Yes	Yes	Yes
FANCA	chr16:89838078	Intron & Splice site variant	-	-	-	2.34	0.295142	-	No	No	No
FANCA	chr16:89836872	Intron variant	-	-	-	0.01	0.156188	-	No	Yes	Yes
FANCA	chr16:89829201	Intron variant	-	-	-	0.68	0.522611	-	No	Yes	Yes
HDAC2	chr6:114289490	Intron variant	-	-	-	1.69	0.093295	-	No	No
MLH3	chr14:75513828	Pro844Leu	none	Tolerated	Benign	3.15	0.6612	-	No	Yes	Yes
Parp1	chr1:226570767	Pro377Ser	Automodification	Tolerated	Benign	14.8	0.706548	-	Yes	Yes	Yes
Parp1	chr1:226555302	Val762Ala	Catalytic	Deleterious	Possibly damaging	20.9	0.706548	-	No	Yes	Yes
Parp2	chr14:20813289	Intron & Splice site variant	-	-	-	6.47	0.080442	-	No	No	No
	VCaP
	SNV location (hg19)	protein change	protein domain	SIFT prediction	PolyPhen	CADD score (scaled)	fitCons score	LOF	RNA-Seq SNV detected	SNV expressed (≥ 15% of reads)	Exon/Intron expressed (≥ 2 reads)
ATM	chr11:108138003	Phe858Leu	none	Tolerated	Possibly damaging	14.06	0.732398	-	Yes	Yes	Yes
ATM	chr11:108143456	Pro1054Arg	none	Tolerated	Probably damaging	18.22	0.706548	-	Yes	Yes	Yes
ATR	chr3:142281612	Met211Thr	none	Tolerated	Benign	0.01	0.6512	-	Yes	Yes	Yes
BRCA1	chr17:41244936	Pro871Leu	none	Tolerated	Benign	11.48	0.706548	-	Yes	Yes	Yes
BRCA1	chr17:41244435	Glu1038Gly	none	Tolerated	Possibly damaging	11.99	0.706548	-	Yes	Yes	Yes
BRCA1	chr17:41244000	Lys1183Arg	none	Tolerated	Benign	0	0.732398	-	Yes	Yes	Yes
BRCA1	chr17:41223094	Ser1613Gly	none	Tolerated	Benign	11.48	0.706548	-	Yes	Yes	Yes
DNA-PK	chr8:48739305	Arg2899Cys	FAT & KIP-binding	Tolerated	Possibly damaging	17.32	0.741895	-	Yes	Yes	Yes
HDAC2	chr6:114292109	5’UTR	UTR	-	-	None	0.441713	-	Yes	Yes	Yes
HDAC2	chr6:114283563	Splice site variant	-	-	-	0.54	0.084033	-	No	No	No
MLH3	chr14:75513828	Pro844Leu	none	Tolerated	Benign	3.15	0.6512	-	Yes	Yes	Yes
Parp2	chr14:20813289	Intron & Splice site variant	-	-	-	6.47	0.080442	-	No	No	No
	PC3-AR
	SNV location (hg19)	protein change	protein domain	SIFT prediction	PolyPhen	CADD score (scaled)	fitCons score	LOF	RNA-Seq SNV detected	SNV expressed (≥ 15% of reads)	Exon/Intron expressed (≥ 2 reads)
CHK1	chr11:125495740	5’UTR	UTR	-	-	0.02	None	-	No	Yes	Yes
CHK1	chr11:125495746	5’UTR	UTR	-	-	6.62	None	-	No	Yes	Yes
HDAC2	chr6:114292109	5’UTR	UTR	-	-	None	0.441713	-	Yes	Yes	Yes
Parp1	chr1:226589833	Intron variant	-	-	-	10.37	None	-	No	Yes	Yes
Parp1	chr1:226580021	Intron & Splice site variant	-	-	-	13.28	0.069865	-	No	No	No
Parp1	chr1:226570748	Ser383Tyr	Automodification	Deleterious	Possibly damaging	16.75	0.719381	-	No	Yes	Yes
Parp1	chr1:226555302	Val762Ala	Catalytic	Deleterious	Possibly damaging	20.9	0.706548	-	No	Yes	Yes
Parp2	chr14:20813289	Intron & Splice site variant	-	-	-	6.47	0.080442	-	No	No	No
	LNCaP
	SNV location (hg19)	protein change	protein domain	SIFT prediction	PolyPhen	CADD score (scaled)	fitCons score	LOF	RNA-Seq SNV detected	SNV expressed (≥ 15% of reads)	Exon/Intron expressed (≥ 2 reads)
ATM	chr11:108175462	Asp1853Asn	none	Tolerated	Benign	17.18	0.732398	-	Yes	Yes	Yes
ATM	chr11:108224615	Intron & Splice site variant	-	-	-	7.69	0.062308	-	No	No	No
ATR	chr3:142281612	Met211Thr	none	Tolerated	Benign	0.01	0.6512	-	Yes	Yes	Yes
ATR	chr3:142281353	Lys297Asn	none	Tolerated	Benign	11.13	0.6512	-	Yes	Yes	Yes
ATR	chr3:142234295	Lys1482Arg	none	Tolerated	Probably damaging	19.66	0.706298	-	No	No	Yes
BRCA1	chr17:41262604	Intron variant	-	-	-	None	0.088506	-	No	No	No
BRCA2	chr13:32906729	Asn372His	none	Tolerated	Benign	6.23	0.6512	-	No	Yes	Yes
CHK2	chr22:29134029	Intron variant	-	-	-	9.9	0.099367	-	No	No	No
CHK2	chr22:29117624	Intron variant	-	-	-	None	0.088506	-	No	No	No
CHK2	chr22:29107974	Glu239*	Protein kinase & T-loop/activation & Phosphothreonine	Deleterious	Probably	49	0.732398	+	No	No	Yes
CHK2	chr22:29091797	Thr387Asn	Protein kinase	-	-	29	0.732398	-	No	Yes	Yes
CHK2	chr22:29090112	Intron & Splice site variant	-	-	-	9.9	0.099367	-	No	No	No
DNA-PK	chr8:48746903	Asp2669Val	KIP-binding	Tolerated	Benign	12.79	0.706548	-	No	No	Yes
DNA-PK	chr8:48732074	Intron variant	-	-	-	None	0.163922	-	No	No	No
DNA-PK	chr8:48711819	Ala3417Thr	none	Tolerated	Benign	29	0.706548	-	No	No	Yes
DNA-PK	chr8:48710955	Ile3434Thr	none	Tolerated	Benign	5.26	0.706548	-	Yes	Yes	Yes
ERCC3	chr2:128015303	Ala740Thr	none	Tolerated	Benign	9.71	0.744818	-	No	Yes	Yes
ERCC3	chr2:128044450	Arg391Trp	Helicase C-terminal	Deleterious	Probably	23.9	0.706548	-	Yes	Yes	Yes
FANCA	chr16:89882807	Intron variant	-	-	-	10.74	None	-	No	No	No
FANCA	chr16:89866043	Thr266Ala	none	Tolerated	Benign	0.4	0.706548	-	Yes	Yes	Yes
FANCA	chr16:89858871	Intron & Splice site variant	-	-	-	1.21	0.256867	-	No	No	No
FANCA	chr16:89844872	Intron variant	-	-	-	None	0.088506	-	No	No	No
FANCA	chr16:89838186	Leu684Pro	none	Deleterious	Probably damaging	17.37	0.706548	-	No	No	Yes
FANCA	chr16:89838078	Intron & Splice site variant	-	-	-	2.34	0.295142	-	No	Yes	No
FANCA	chr16:89836872	Intron variant	-	-	-	0.01	0.156188	-	No	No	No
FANCA	chr16:89836323	Gly809Asp	none	Tolerated	Benign	3.51	0.706548	-	Yes	Yes	Yes
FANCA	chr16:89829201	Intron variant	-	-	-	0.68	0.522611	-	No	No	No
FANCA	chr16:89805433	Intron variant	-	-	-	2.49	0.67177	-	No	No	No
HDAC2	chr6:114283563	Intron variant	-	-	-	0.54	0.084033	-	No	No	No
HDAC2	chr6:114279911	Ala62Val	Histone deacetylase	Tolerated	Benign	14.07	0.736574	-	No	Yes	Yes
MLH3	chr14:75515538	Lys274Ile	none	Deleterious	Probably damaging	15.93	0.6512	-	No	No	Yes
MLH3	chr14:75514738	Ile541Val	none	Tolerated	Benign	0.41	0.6512	-	No	Yes	Yes
NBN	chr8:90993640	Asp95Asn	none	Deleterious	Probably	18.24	0.75658	-	No	Yes	Yes
Parp1	chr1:226566948	Glu547Gly	none	Deleterious	Possibly	24.5	0.706548	-	No	No	Yes
RAD50	chr5:131930591	Lys608Asn	none	Deleterious	Probably damaging	20.4	0.732398	-	No	No	Yes
RAD50	chr5:131931452	Leu719fs*15	Coiled-coil	-	-	None	0.706548	+	No	No	Yes
