# Supplementary material for: Genomic analysis of DNA repair genes and androgen signaling in prostate cancer
Source: BMC Cancer. 2018 Oct 10;18:960. doi: 10.1186/s12885-018-4848-x (PMC6180441; doi:10.1186/s12885-018-4848-x)
Supplement: Supplementary file 3 — Table S3. GSEA molecular hallmarks of the gene expression modules from WGCNA of PC3-AR data. (XLSX 19 kb) [file 12885_2018_4848_MOESM3_ESM.xlsx]

## Sheet: Sheet1
Table S3: GSEA molecular hallmarks of the gene expression modules from WGCNA of PC3-AR data
Module I
NAME	SIZE	ES	NES	NOM p-val	FDR q-val	FWER p-val	RANK AT MAX	LEADING EDGE
HALLMARK_PROTEIN_SECRETION	95	0.413684	4.70247	0	0	0	4259	tags=61%, list=20%, signal=76%
HALLMARK_HYPOXIA	186	0.257401	4.10039	0	0	0	4557	tags=47%, list=21%, signal=59%
HALLMARK_ANDROGEN_RESPONSE	94	0.332737	3.72172	0	0	0	6354	tags=63%, list=30%, signal=89%
HALLMARK_GLYCOLYSIS	191	0.224271	3.6932	0	0	0	4663	tags=44%, list=22%, signal=56%
HALLMARK_FATTY_ACID_METABOLISM	146	0.227121	3.17588	0	0	0	7205	tags=56%, list=34%, signal=84%
HALLMARK_CHOLESTEROL_HOMEOSTASIS	71	0.31276	3.13642	0	0	0	3885	tags=49%, list=18%, signal=60%
HALLMARK_MTORC1_SIGNALING	196	0.181947	3.00887	0	0	0	4557	tags=39%, list=21%, signal=49%
HALLMARK_BILE_ACID_METABOLISM	102	0.246094	2.8775	0	0	0	6099	tags=53%, list=28%, signal=74%
HALLMARK_ADIPOGENESIS	184	0.179584	2.87609	0	0	0	7252	tags=52%, list=34%, signal=77%
HALLMARK_PEROXISOME	97	0.251796	2.86689	0	0	0	5677	tags=52%, list=26%, signal=70%
HALLMARK_HEME_METABOLISM	179	0.176659	2.76799	0	0	0	5107	tags=41%, list=24%, signal=54%
HALLMARK_OXIDATIVE_PHOSPHORYLATION	198	0.147775	2.42842	0.00203252	0.000965	0.012	4007	tags=33%, list=19%, signal=41%
HALLMARK_ESTROGEN_RESPONSE_LATE	181	0.154565	2.42741	0	0.000965	0.013	5953	tags=43%, list=28%, signal=59%
HALLMARK_MITOTIC_SPINDLE	196	0.150253	2.41284	0.00198413	0.000961	0.014	4027	tags=34%, list=19%, signal=41%
HALLMARK_ESTROGEN_RESPONSE_EARLY	186	0.14686	2.31651	0	0.00118605	0.018	3333	tags=30%, list=16%, signal=35%
HALLMARK_UV_RESPONSE_DN	139	0.132119	1.86162	0.0102669	0.0162349	0.236	6440	tags=43%, list=30%, signal=61%
HALLMARK_PI3K_AKT_MTOR_SIGNALING	97	0.162038	1.82383	0.0125261	0.0182191	0.273	3835	tags=34%, list=18%, signal=41%
HALLMARK_APOPTOSIS	151	0.114462	1.6545	0.0251938	0.0429135	0.567	5372	tags=36%, list=25%, signal=48%
HALLMARK_MYOGENESIS	170	0.0845132	1.28562	0.168986	0.203934	0.988	5769	tags=35%, list=27%, signal=48%
HALLMARK_SPERMATOGENESIS	109	0.101356	1.22432	0.222222	0.243304	0.996	9443	tags=54%, list=44%, signal=96%
Module II
NAME	SIZE	ES	NES	NOM p-val	FDR q-val	FWER p-val	RANK AT MAX	LEADING EDGE
HALLMARK_MYC_TARGETS_V1	196	0.535607	8.72752	0	0	0	4701	tags=75%, list=22%, signal=95%
HALLMARK_E2F_TARGETS	196	0.378072	6.17705	0	0	0	6954	tags=70%, list=32%, signal=103%
HALLMARK_G2M_CHECKPOINT	193	0.373534	6.08199	0	0	0	4727	tags=59%, list=22%, signal=75%
HALLMARK_MYC_TARGETS_V2	58	0.601547	5.48088	0	0	0	5620	tags=86%, list=26%, signal=117%
HALLMARK_UNFOLDED_PROTEIN_RESPONSE	109	0.372773	4.54158	0	0	0	5620	tags=63%, list=26%, signal=85%
HALLMARK_UV_RESPONSE_UP	143	0.269343	3.70167	0	0	0	8357	tags=66%, list=39%, signal=107%
HALLMARK_DNA_REPAIR	139	0.240845	3.32448	0	0	0	7209	tags=58%, list=34%, signal=86%
HALLMARK_MTORC1_SIGNALING	196	0.116815	1.87261	0.00967118	0.0263923	0.239	5175	tags=36%, list=24%, signal=47%
HALLMARK_MITOTIC_SPINDLE	196	0.105767	1.74475	0.0120968	0.0469545	0.416	12083	tags=67%, list=56%, signal=152%
HALLMARK_PI3K_AKT_MTOR_SIGNALING	97	0.133423	1.55332	0.0546559	0.109248	0.76	5330	tags=38%, list=25%, signal=51%
HALLMARK_OXIDATIVE_PHOSPHORYLATION	198	0.0906328	1.51308	0.0598131	0.120271	0.826	4138	tags=28%, list=19%, signal=35%
Module III
NAME	SIZE	ES	NES	NOM p-val	FDR q-val	FWER p-val	RANK AT MAX	LEADING EDGE
HALLMARK_MYC_TARGETS_V1	196	0.480755	7.98891	0	0	0	5210	tags=72%, list=24%, signal=94%
HALLMARK_E2F_TARGETS	196	0.407059	6.60685	0	0	0	3275	tags=56%, list=15%, signal=65%
HALLMARK_MYC_TARGETS_V2	58	0.671891	6.09712	0	0	0	2637	tags=79%, list=12%, signal=90%
HALLMARK_G2M_CHECKPOINT	193	0.293024	4.80428	0	0	0	3327	tags=45%, list=16%, signal=52%
HALLMARK_UV_RESPONSE_UP	143	0.26024	3.59063	0	0	0	5552	tags=52%, list=26%, signal=69%
HALLMARK_TNFA_SIGNALING_VIA_NFKB	189	0.202253	3.17714	0	0	0	5911	tags=48%, list=28%, signal=65%
HALLMARK_P53_PATHWAY	191	0.175464	2.86009	0	0	0	6037	tags=46%, list=28%, signal=63%
HALLMARK_DNA_REPAIR	139	0.208963	2.85178	0	0	0	4803	tags=43%, list=22%, signal=55%
HALLMARK_UNFOLDED_PROTEIN_RESPONSE	109	0.213876	2.57659	0	0.000211852	0.002	3305	tags=37%, list=15%, signal=43%
HALLMARK_INTERFERON_ALPHA_RESPONSE	91	0.22419	2.54286	0	0.000274538	0.003	4873	tags=45%, list=23%, signal=58%
HALLMARK_REACTIVE_OXIGEN_SPECIES_PATHWAY	45	0.271569	2.14695	0.00603622	0.00486011	0.051	4671	tags=49%, list=22%, signal=62%
HALLMARK_INTERFERON_GAMMA_RESPONSE	175	0.133781	2.11485	0	0.00508013	0.058	4873	tags=36%, list=23%, signal=46%
HALLMARK_EPITHELIAL_MESENCHYMAL_TRANSITION	184	0.129106	2.00698	0.0190275	0.00969834	0.115	6344	tags=42%, list=30%, signal=60%
HALLMARK_TGF_BETA_SIGNALING	53	0.224863	1.91289	0.0142566	0.0159575	0.194	4899	tags=45%, list=23%, signal=59%
HALLMARK_ALLOGRAFT_REJECTION	153	0.120979	1.77011	0.0152091	0.0350696	0.401	12559	tags=71%, list=59%, signal=169%
HALLMARK_IL2_STAT5_SIGNALING	178	0.111073	1.71855	0.0446809	0.0418528	0.485	5708	tags=38%, list=27%, signal=51%
HALLMARK_INFLAMMATORY_RESPONSE	163	0.110504	1.62027	0.0538462	0.0616839	0.638	8829	tags=52%, list=41%, signal=88%
HALLMARK_HEDGEHOG_SIGNALING	33	0.232128	1.60284	0.0470085	0.0631823	0.663	6725	tags=55%, list=31%, signal=79%
HALLMARK_KRAS_SIGNALING_UP	162	0.106685	1.57442	0.0488281	0.0679978	0.708	4479	tags=31%, list=21%, signal=39%
HALLMARK_IL6_JAK_STAT3_SIGNALING	71	0.14894	1.49374	0.0752475	0.0936953	0.833	4970	tags=38%, list=23%, signal=49%
HALLMARK_COMPLEMENT	168	0.0937328	1.41136	0.1002	0.12651	0.914	4897	tags=32%, list=23%, signal=41%
HALLMARK_APICAL_JUNCTION	180	0.0883669	1.35604	0.124224	0.15138	0.955	9675	tags=54%, list=45%, signal=97%
HALLMARK_NOTCH_SIGNALING	28	0.201924	1.29496	0.163386	0.184228	0.98	6396	tags=50%, list=30%, signal=71%
HALLMARK_WNT_BETA_CATENIN_SIGNALING	37	0.172818	1.27214	0.162978	0.192635	0.985	3254	tags=32%, list=15%, signal=38%
Module IV
NAME	SIZE	ES	NES	NOM p-val	FDR q-val	FWER p-val	RANK AT MAX	LEADING EDGE
HALLMARK_PROTEIN_SECRETION	95	0.308599	3.47697	0	0	0	8985	tags=73%, list=42%, signal=124%
HALLMARK_HYPOXIA	186	0.202286	3.14726	0	0	0	10455	tags=69%, list=49%, signal=133%
HALLMARK_FATTY_ACID_METABOLISM	146	0.217792	3.0978	0	0	0	4907	tags=45%, list=23%, signal=57%
HALLMARK_BILE_ACID_METABOLISM	102	0.243902	2.88245	0	0	0	6356	tags=54%, list=30%, signal=76%
HALLMARK_PEROXISOME	97	0.250015	2.87882	0	0	0	5715	tags=52%, list=27%, signal=70%
HALLMARK_CHOLESTEROL_HOMEOSTASIS	71	0.227645	2.28979	0.002079	0.00364139	0.021	9328	tags=66%, list=44%, signal=117%
HALLMARK_GLYCOLYSIS	191	0.138552	2.23502	0.00195312	0.00467327	0.031	5362	tags=39%, list=25%, signal=51%
HALLMARK_KRAS_SIGNALING_UP	162	0.133851	1.99649	0.0019305	0.0197461	0.139	16872	tags=92%, list=79%, signal=428%
HALLMARK_ADIPOGENESIS	184	0.123403	1.93494	0.00583658	0.0245786	0.19	3785	tags=30%, list=18%, signal=36%
HALLMARK_HEME_METABOLISM	179	0.121518	1.86128	0.00788955	0.0346062	0.284	4842	tags=35%, list=23%, signal=44%
HALLMARK_MYOGENESIS	170	0.109776	1.7015	0.0326797	0.0696027	0.509	5610	tags=37%, list=26%, signal=50%
HALLMARK_KRAS_SIGNALING_DN	145	0.120725	1.69269	0.0298211	0.0667688	0.524	11624	tags=66%, list=54%, signal=144%
HALLMARK_ANDROGEN_RESPONSE	94	0.147121	1.66287	0.0307377	0.0708444	0.573	9176	tags=57%, list=43%, signal=100%
HALLMARK_PANCREAS_BETA_CELLS	28	0.240784	1.53538	0.0660194	0.119001	0.795	8627	tags=64%, list=40%, signal=107%
HALLMARK_APOPTOSIS	151	0.106101	1.53014	0.0541667	0.113222	0.804	5124	tags=34%, list=24%, signal=45%
HALLMARK_INFLAMMATORY_RESPONSE	163	0.100166	1.48406	0.0740741	0.128719	0.856	14837	tags=79%, list=69%, signal=255%
HALLMARK_APICAL_JUNCTION	180	0.0919826	1.44355	0.0891089	0.142997	0.905	9479	tags=53%, list=44%, signal=95%
HALLMARK_EPITHELIAL_MESENCHYMAL_TRANSITION	184	0.0871084	1.32224	0.171154	0.224627	0.982	16909	tags=88%, list=79%, signal=410%
Module V
NAME	SIZE	ES	NES	NOM p-val	FDR q-val	FWER p-val	RANK AT MAX	LEADING EDGE
HALLMARK_MITOTIC_SPINDLE	196	0.223648	3.62957	0	0	0	4218	tags=42%, list=20%, signal=52%
HALLMARK_ANDROGEN_RESPONSE	94	0.285028	3.26156	0	0	0	4179	tags=48%, list=19%, signal=59%
HALLMARK_PROTEIN_SECRETION	95	0.277051	3.24584	0	0	0	6950	tags=60%, list=32%, signal=88%
HALLMARK_MYC_TARGETS_V1	196	0.187999	3.07091	0	0	0	16134	tags=94%, list=75%, signal=376%
HALLMARK_UNFOLDED_PROTEIN_RESPONSE	109	0.241158	2.95313	0	0	0	2723	tags=37%, list=13%, signal=42%
HALLMARK_OXIDATIVE_PHOSPHORYLATION	198	0.151161	2.49946	0	0.000424286	0.003	9458	tags=59%, list=44%, signal=105%
HALLMARK_G2M_CHECKPOINT	193	0.147189	2.39469	0	0.00154025	0.012	3204	tags=30%, list=15%, signal=34%
HALLMARK_GLYCOLYSIS	191	0.138305	2.17512	0	0.00522696	0.048	5255	tags=38%, list=25%, signal=50%
HALLMARK_PI3K_AKT_MTOR_SIGNALING	97	0.185242	2.15535	0.00402414	0.00507606	0.052	8866	tags=60%, list=41%, signal=101%
HALLMARK_HYPOXIA	186	0.131877	2.09786	0.0039604	0.00616063	0.07	4689	tags=35%, list=22%, signal=44%
HALLMARK_MTORC1_SIGNALING	196	0.111733	1.82508	0.0121457	0.0269836	0.291	4189	tags=31%, list=20%, signal=38%
HALLMARK_ADIPOGENESIS	184	0.112783	1.80665	0.00806452	0.0272739	0.316	6691	tags=42%, list=31%, signal=61%
HALLMARK_CHOLESTEROL_HOMEOSTASIS	71	0.174442	1.74996	0.0229645	0.03525	0.402	6539	tags=48%, list=30%, signal=69%
HALLMARK_HEME_METABOLISM	179	0.104523	1.62307	0.0224033	0.0632873	0.632	4844	tags=33%, list=23%, signal=42%
HALLMARK_UV_RESPONSE_UP	143	0.0954525	1.34786	0.148221	0.190907	0.967	3214	tags=24%, list=15%, signal=29%
HALLMARK_APICAL_SURFACE	42	0.172328	1.30473	0.151452	0.213837	0.982	2948	tags=31%, list=14%, signal=36%
HALLMARK_PANCREAS_BETA_CELLS	28	0.209589	1.29904	0.169261	0.205398	0.982	9295	tags=64%, list=43%, signal=113%
Module VI
NAME	SIZE	ES	NES	NOM p-val	FDR q-val	FWER p-val	RANK AT MAX	LEADING EDGE
HALLMARK_TNFA_SIGNALING_VIA_NFKB	189	0.268686	4.30143	0	0	0	4726	tags=49%, list=22%, signal=62%
HALLMARK_EPITHELIAL_MESENCHYMAL_TRANSITION	184	0.24177	3.8543	0	0	0	3949	tags=42%, list=18%, signal=52%
HALLMARK_KRAS_SIGNALING_UP	162	0.251373	3.7944	0	0	0	4709	tags=47%, list=22%, signal=60%
HALLMARK_APICAL_JUNCTION	180	0.21561	3.35658	0	0	0	4468	tags=42%, list=21%, signal=53%
HALLMARK_INFLAMMATORY_RESPONSE	163	0.201293	2.96461	0	0	0	5187	tags=44%, list=24%, signal=58%
HALLMARK_TGF_BETA_SIGNALING	53	0.33767	2.85193	0	0	0	4509	tags=55%, list=21%, signal=69%
HALLMARK_MYC_TARGETS_V2	58	0.312949	2.80193	0	0	0	11052	tags=83%, list=52%, signal=170%
HALLMARK_P53_PATHWAY	191	0.159112	2.52399	0	0.000369625	0.003	6609	tags=47%, list=31%, signal=67%
HALLMARK_INTERFERON_ALPHA_RESPONSE	91	0.226181	2.48911	0	0.000328556	0.003	5773	tags=49%, list=27%, signal=67%
HALLMARK_INTERFERON_GAMMA_RESPONSE	175	0.154836	2.39536	0	0.000749663	0.007	5773	tags=42%, list=27%, signal=57%
HALLMARK_MYOGENESIS	170	0.159278	2.39448	0	0.000681512	0.007	4557	tags=37%, list=21%, signal=47%
HALLMARK_IL2_STAT5_SIGNALING	178	0.137796	2.09595	0	0.00654426	0.072	4417	tags=34%, list=21%, signal=43%
HALLMARK_COMPLEMENT	168	0.136572	2.04513	0.00207469	0.00792011	0.095	3858	tags=32%, list=18%, signal=38%
HALLMARK_UV_RESPONSE_DN	139	0.141334	1.99163	0.00396825	0.0101033	0.127	2850	tags=27%, list=13%, signal=31%
HALLMARK_KRAS_SIGNALING_DN	145	0.126136	1.75433	0.0302419	0.0360982	0.402	7664	tags=48%, list=36%, signal=75%
HALLMARK_E2F_TARGETS	196	0.105608	1.69512	0.0386965	0.0456139	0.496	10883	tags=61%, list=51%, signal=123%
HALLMARK_ESTROGEN_RESPONSE_LATE	181	0.10856	1.69468	0.0207039	0.0429855	0.496	5628	tags=37%, list=26%, signal=50%
HALLMARK_COAGULATION	115	0.133787	1.68994	0.03	0.0418429	0.502	3858	tags=31%, list=18%, signal=38%
HALLMARK_HEDGEHOG_SIGNALING	33	0.231671	1.56362	0.0475207	0.0729387	0.73	3486	tags=39%, list=16%, signal=47%
HALLMARK_APOPTOSIS	151	0.0992438	1.45525	0.0569745	0.112153	0.863	3140	tags=25%, list=15%, signal=29%
HALLMARK_REACTIVE_OXIGEN_SPECIES_PATHWAY	45	0.171392	1.38705	0.11976	0.143222	0.934	6338	tags=47%, list=30%, signal=66%
HALLMARK_XENOBIOTIC_METABOLISM	178	0.0899585	1.38584	0.126016	0.137384	0.936	4591	tags=30%, list=21%, signal=38%
HALLMARK_WNT_BETA_CATENIN_SIGNALING	37	0.175487	1.27711	0.171815	0.203765	0.988	8992	tags=59%, list=42%, signal=102%
HALLMARK_ANGIOGENESIS	28	0.193755	1.24139	0.209804	0.222328	0.994	2742	tags=32%, list=13%, signal=37%
