# Supplementary material for: Genomic analysis of DNA repair genes and androgen signaling in prostate cancer
Source: BMC Cancer. 2018 Oct 10;18:960. doi: 10.1186/s12885-018-4848-x (PMC6180441; doi:10.1186/s12885-018-4848-x)
Supplement: Supplementary file 5 — Table S4. DNA damage response genes differentially regulated by androgen associated with Fig. 5a. (XLSX 10 kb) [file 12885_2018_4848_MOESM5_ESM.xlsx]

## Sheet: Sheet1
Table S4: DNA damage response genes differentially regulated by androgen
Upregulated
All	LNCaP/ VCaP	LNCaP/ PC3-AR	VCaP/ PC3-AR	LNCaP	VCaP	PC3-AR
NDRG1	SNAI2	ARID3A	NEK11	NKX3-1	MICA	ACKR3
CDKN1A	GADD45G	MUC1		KMT5A	CETN2	TNFRSF1B
SGK1	LIG4	PGAP2		ZBTB1	CRY1	RGCC
	HIPK2			TAOK3	HMOX1	MAPKAPK2
	OR7E47P			POLD4	CIB1	FOXO4
	BCL2L1			HUS1	ISG15	SPDYA
	PEA15			ANKLE1	VCP	EGLN3
	TFPT			GADD45B	PPP1R15A	TFDP2
	CENPX			USP10	BCL3	NEDD4
	CDC14B			PITHD1	PHF1	IRF7
	TRADD			NUPR1	BCL2L2	RAD51C
	OR7E47P			FBXO31	NUDT16L1	AXIN2
	PRKCD			ATMIN	DDIT3	NUDT16
	MTOR			MSX1	SIRT4	MAP2K6
				ING2	KIF22	DDIT4
				SWI5	UFD1	APAF1
				UBE2N	PSME4	RCOR1
					PSMD14
					MPG
					NACC2
					RAD9A
					SKIL
					POLB
					POLR2L
					HIPK1
					IGHMBP2
					NPLOC4
					ZMAT3
