# Supplementary material for: Genomic analysis of DNA repair genes and androgen signaling in prostate cancer
Source: BMC Cancer. 2018 Oct 10;18:960. doi: 10.1186/s12885-018-4848-x (PMC6180441; doi:10.1186/s12885-018-4848-x)
Supplement: Supplementary file 7 — Table S5. All genes from WGCNA associated with androgen treatment (Modules I, II, XIV, and XV). (XLSX 45 kb) [file 12885_2018_4848_MOESM7_ESM.xlsx]

## Sheet: Sheet1
Table S5: All genes from WGCNA associated with androgen treatment (Modules I, II, XIV, XV)
Module I		Module II		Module XIV		Module XV
Gene	Weight	Gene	Weight	Gene	Weight	Gene	Weight
CAMKK1	0.961857	TMEM176A	0.931526	GCFC2	0.981161	CYP51A1	0.905513
MLXIPL	0.933336	ST7	0.934375	CROT	0.959681	SLC25A13	0.835659
CEP68	0.961804	ITGA2B	0.888461	CRAMP1	0.880862	IBTK	0.928929
PRDM11	0.852515	CYTH3	0.890486	LRRC23	0.846614	RHOBTB2	0.829985
TARBP1	0.888681	IDS	0.949293	PGM3	0.967118	PSMC4	0.846425
TCF3	0.859103	PHLDB1	0.871975	ATP1A2	0.912233	SNAI2	0.868858
ACAT1	0.946382	LRRC7	0.926983	RNF10	0.887338	GLRX2	0.857878
ZNF586	0.819741	TPR	0.904859	ERP44	0.843434	CASR	0.81173
DIMT1	0.914525	MTA3	0.837385	SEC63	0.807167	CLEC16A	0.829096
TFAP4	0.935203	CACNB1	0.827805	PRKCH	0.913165	CTNS	0.899884
RAPGEF4	0.929583	LIMS2	0.85266	IFNGR1	0.854477	AP2S1	0.807447
BAMBI	0.812508	EVC	0.944004	ANK1	0.83614	FAM120A	0.912236
EIF3D	0.964712	RASAL2	0.882364	BAK1	0.851517	JKAMP	0.847783
ARHGEF10	0.806787	STX7	0.896326	FBXO42	0.88597	TRAPPC3	0.873509
SP4	0.876335	EPYC	0.921135	MFAP3	0.869859	POLR3E	0.83913
DFNA5	0.908722	COL16A1	0.952123	PQLC2	0.805909	PARP12	0.95844
MTPAP	0.85087	IGSF9	0.823988	HERPUD1	0.933582	VMP1	0.885123
RPL28	0.951087	CDHR5	0.800576	HEBP2	0.849712	CNN2	0.921393
ZNF29P	0.801326	UPB1	0.855034	MPHOSPH9	0.912283	ELOVL1	0.983463
NFKB1	0.889528	YPEL1	0.893136	MSMO1	0.84627	GOLGA5	0.853384
DTX4	0.98092	PATZ1	0.880296	TRAF3IP2	0.946274	WIPI1	0.910653
RPS13	0.947237	EIF3L	0.947542	ATP11B	0.849423	GBA2	0.93834
AC009533.1	0.906944	DEPDC5	0.843825	YIPF1	0.941962	SNX13	0.930904
SOBP	0.964805	C14orf93	0.83203	DNAJC25	0.818683	LMAN1	0.940761
SEMA5A	0.881254	MID1	0.910244	SLC2A3	0.957438	BCAP29	0.852757
FGF1	0.855	CRYM	0.820003	TNK2	0.84189	JADE1	0.896386
ZNF346	0.857569	DMXL2	0.828572	ELMO2	0.994286	ARAF	0.833974
KANSL3	0.924786	SF3A2	0.938216	APPBP2	0.858129	CARMIL1	0.975868
SRSF11	0.937725	BBC3	0.859077	AP3D1	0.915431	STK17B	0.820719
DIEXF	0.809664	LIM2	0.985693	IDI1	0.916763	ACOX3	0.818733
KDSR	0.882081	DBP	0.933856	EVI5	0.846651	MTMR2	0.873163
TRIM25	0.878245	ZNF14	0.881865	DHX29	0.919916	TASP1	0.873398
ZNF133	0.89059	TMEM176B	0.928816	PPP2R5B	0.835406	PPP2R3C	0.847781
BFSP1	0.880029	TNFSF8	0.861095	HES2	0.989217	TBX15	0.852689
NR1D1	0.937971	CXCL12	0.901125	POLB	0.926155	NANS	0.927879
GLIS2	0.829519	P2RX1	0.883394	ST6GALNAC1	0.874764	FKBP5	0.876575
DCTD	0.912131	RPL34	0.915685	CHFR	0.953632	SCD	0.85411
RHBDF2	0.872432	DDX6	0.890947	FBXW11	0.911554	OCEL1	0.89849
TRIM28	0.821451	POU2AF1	0.886096	PICALM	0.902208	KDELR3	0.924301
TBC1D5	0.801733	ADGRD1	0.806948	TUBA3D	0.968366	TRPC4AP	0.957586
C19orf57	0.863834	PHACTR1	0.919919	TPD52	0.892476	C20orf24	0.906954
FIGNL1	0.813143	HECA	0.910422	USP33	0.995243	VAPA	0.860331
MACROD1	0.941857	PDGFRB	0.903846	CAPZB	0.963168	MYL12A	0.967392
RPS15A	0.941059	KNG1	0.87843	GNB1	0.879748	WDR13	0.88235
CABLES1	0.850549	CLCN2	0.820031	TP53INP2	0.942514	PIN4	0.855411
HRK	0.945263	SLC30A3	0.876114	PSEN1	0.952294	CMC2	0.881441
RCBTB2	0.836346	KCNJ13	0.857495	ZCCHC6	0.917271	ABCC1	0.904115
POLR1E	0.903494	PLPPR4	0.882414	WDFY1	0.944526	EEF2K	0.808241
NRM	0.868245	LHX4	0.902573	CTTN	0.859316	TRIP4	0.870306
ENTPD1	0.926563	ARHGAP9	0.857756	EPS15	0.858822	SGK3	0.961301
NUP54	0.827449	CDH26	0.844261	B4GALT1	0.95447	MTMR9	0.880097
AMIGO2	0.954434	CLYBL	0.919439	CHMP5	0.854673	PPP2CB	0.989976
AC078814.1	0.937427	FGD3	0.886245	ITPKC	0.817642	COPE	0.879573
CTU1	0.804499	TMOD2	0.957055	TMED2	0.866326	IMPDH1	0.817215
MOB3C	0.910198	PHF10	0.978953	ZFAND6	0.901694	BCL7B	0.83653
CNIH3	0.903235	LRRC4B	0.807659	LAT2	0.918977	YKT6	0.836544
NONO	0.90841	CLUHP3	0.891884	DNM1L	0.898767	SEC61B	0.853902
NR6A1	0.816842	KMT5C	0.849739	CRLS1	0.814826	ST3GAL4	0.928635
TBX6	0.835675	C1QTNF6	0.971901	GOLGA3	0.884744	SLC35F2	0.882285
GPM6A	0.885543	GIMAP6	0.904451	PLEKHG2	0.824848	C11orf58	0.901726
QDPR	0.83453	WNT2B	0.939203	SLC26A3	0.953335	NUP98	0.862274
KCNK13	0.804263	TRIM45	0.894425	ALKBH5	0.854544	KCTD10	0.925524
BAG4	0.835844	RSAD1	0.806872	SNAP23	0.912925	MVK	0.918257
CACNA2D3	0.912696	RAB30	0.872254	PGC	0.903755	COPZ1	0.889561
DZIP1L	0.890689	CGREF1	0.833116	PSMD8	0.89581	CMAS	0.909955
CHAF1B	0.940992	HADHB	0.874021	RASSF7	0.948454	RAB35	0.886462
NEU3	0.873967	AP1AR	0.832662	SEC14L2	0.831459	PTP4A1	0.877231
SERPINI1	0.929749	CCNG2	0.878765	MICALL1	0.864887	ZBTB24	0.854117
TERT	0.809175	PIANP	0.816607	PACSIN2	0.900981	HMGCS1	0.84128
ABCA1	0.831858	LUM	0.940661	PPM1A	0.858465	DAP	0.885029
RPUSD4	0.88608	RDH16	0.883495	STS	0.867238	HMGCR	0.971361
KBTBD6	0.943435	EFCAB11	0.801642	SMS	0.923153	HMGXB3	0.932656
STOX1	0.856567	SLC12A6	0.862047	NDFIP2	0.905335	KAT2B	0.846755
ZNF202	0.92258	RPS8	0.911038	TSC22D1	0.955054	PDCD10	0.825033
MMP10	0.907533	RXRG	0.85922	SEC14L5	0.827047	TFG	0.913629
SEMA6B	0.884932	PRUNE1	0.917779	CSK	0.802472	SSR3	0.900552
KIAA1586	0.910413	SEMA6C	0.869157	HOMER2	0.927129	TXNDC9	0.892566
PHYHIP	0.842847	GDF7	0.865064	IMPAD1	0.940935	ODC1	0.98869
SLC20A2	0.811378	DDIT4L	0.816028	NDRG1	0.819809	PLEKHB2	0.820441
TAPT1	0.86119	METTL14	0.852597	TUSC3	0.819759	ERRFI1	0.850637
NFRKB	0.94643	RPL7A	0.892185	LIN7B	0.892154	EXOC8	0.923988
ZNF16	0.874002	ADAM12	0.923719	PTOV1	0.933667	DDX59	0.930435
TSNARE1	0.854555	GAS2	0.890857	VRK3	0.826843	NDUFB3	0.822334
KSR2	0.957279	LRRC4C	0.976158	ANKRD27	0.858216	MAPKAP1	0.852273
POLR1C	0.827751	RABGAP1L	0.821281	CCDC9	0.869617	ALG2	0.826307
CBX2	0.954906	PFKM	0.875372	FZR1	0.811267	TMEM214	0.92494
NR1D2	0.894759	LGI2	0.911754	RABAC1	0.934981	PANK3	0.940857
C4orf32	0.904441	SLC25A27	0.949014	CBLL1	0.872116	ACAT2	0.961709
GLMN	0.837798	C16orf89	0.911669	GHRHR	0.877277	SLC10A7	0.896955
CCDC85B	0.894029	RMND5A	0.879241	TSPAN13	0.865833	PAIP2	0.902417
LINC01106	0.858492	WNT3A	0.877538	CORO2A	0.942698	SERP1	0.945469
DLEU1	0.853353	RWDD2B	0.881897	DOCK8	0.821543	GTDC1	0.923721
LPCAT4	0.905995	GDF6	0.897552	TESK1	0.888485	ZC3H7A	0.800527
IMPDH2	0.953905	ZFYVE9	0.866374	CREB3	0.91385	PRDX4	0.974373
RMI1	0.94695	PLA2G2F	0.946378	RGP1	0.844035	GIPC1	0.801464
AP002360.1	0.874644	FAM171A2	0.919936	UBE2R2	0.912509	SPRYD7	0.854741
MTURN	0.824047	RPL29	0.967184	BMPR1A	0.833634	ATG101	0.943842
C2orf82	0.808852	CAMK2N1	0.880137	LARP4B	0.843591	STAMBP	0.908596
AC005037.1	0.859348	GBP4	0.844951	PSMD3	0.967891	RREB1	0.881145
ANKS1B	0.834828	KLHDC8A	0.982031	AKAP10	0.838615	EMC3	0.875587
L3MBTL1	0.824593	B3GALNT2	0.885541	CYTH1	0.958964	RRBP1	0.917686
NAT8L	0.918717	RPRD2	0.845843	YWHAE	0.802233	RALY	0.953002
NAP1L1	0.86205	NUAK2	0.90162	SLAIN2	0.960681	KDM5C	0.906963
ZNF286A	0.930652	EMCN	0.957613	SNX25	0.896144	IRF3	0.847242
PLEKHG4	0.900829	PRIMPOL	0.816254	LRP2BP	0.886971	ZBTB1	0.963566
ZNF766	0.823347	RPS14	0.955641	SC5D	0.80765	CALU	0.848619
ATP2A1	0.874116	MYOZ3	0.892575	TRIM3	0.83418	MTX2	0.922874
EIF4BP6	0.950041	OSR2	0.917925	MADD	0.856876	SPCS3	0.8739
SNORA33	0.826982	FAM35BP	0.858085	NDUFS8	0.88781	RAB2B	0.88039
ZYG11A	0.902069	RPL27A	0.940022	CHKA	0.921284	DAD1	0.935786
TAP2	0.919601	ZCCHC18	0.831044	HCFC2	0.825424	PUDP	0.874876
ZBTB12	0.935654	DIS3L	0.897109	FRK	0.819256	LDLR	0.834706
MSH5	0.867292	TGM6	0.892675	SASH1	0.905996	DDA1	0.947425
PRR3	0.970045	ISLR2	0.884627	SMAP1	0.853427	YIPF2	0.854968
AC083899.1	0.834409	NFKBID	0.839627	SLC39A7	0.945749	UBA1	0.8978
Y_RNA	0.892521	BATF2	0.877075	PHF1	0.93787	ACSS2	0.82659
RPL7AP50	0.832283	CX3CR1	0.800341	GOLPH3	0.96305	ZCCHC9	0.904164
RPS29	0.894677	GFRA2	0.907309	SEC24A	0.811045	FAAP24	0.903772
DDX12P	0.897552	FAM178B	0.887726	WWC1	0.884471	SEC61G	0.92676
IMPDH1P8	0.873208	TTLL6	0.81567	SELENOK	0.888075	ARNTL	0.820424
SLC9A3-AS1	0.913876	ZNF581	0.914609	EIF2B4	0.922321	RRAS2	0.822183
RPS7P10	0.849663	DSEL	0.968813	UNC50	0.875246	MBD2	0.922447
ST7-AS1	0.883221	AGXT	0.969286	MOB4	0.829537	ARL8B	0.983979
HDAC2-AS2	0.885765	FADS6	0.897942	MLPH	0.878634	EDEM1	0.898279
SATB1-AS1	0.89932	RPL4	0.904384	ABCB6	0.917277	LAMTOR5	0.860322
RPL21P93	0.816725	RPL15	0.938994	PPP1R7	0.937393	GRHL1	0.845984
AC021188.1	0.81668	EIF3F	0.864322	DHCR24	0.886061	PNPLA8	0.921388
HCG18	0.81598	SUGCT	0.832926	RHOU	0.876238	SNX14	0.972376
MTHFD1P1	0.805908	RPL7AP66	0.881518	SWT1	0.810875	EGLN1	0.810334
RPL3P4	0.851595	C20orf197	0.945049	MAP7D1	0.828558	TAF5L	0.824134
AF165147.1	0.942122	ZDHHC22	0.920592	AL591845.1	0.835065	MRPL44	0.891746
CTAGE7P	0.885183	RPLP2	0.923912	MYCL	0.899325	RAPGEF5	0.836837
MAPKAPK5-AS1	0.823959	ACTG1P1	0.862041	UAP1	0.832162	KDELR2	0.939433
AL645504.1	0.818018	CSRNP3	0.84188	MESD	0.896686	TEX2	0.903028
TMEM147-AS1	0.93888	SMCO3	0.841993	DNAL1	0.839849	VPS45	0.901519
LINC02006	0.91354	PCED1B	0.854322	KLHL29	0.849638	LRRC8A	0.875691
THOC7-AS1	0.814675	CHST13	0.916493	C10orf76	0.917293	SLC31A1	0.94393
KRT8P46	0.806903	USH1G	0.841603	PCMT1	0.842777	SLTM	0.823695
HAUS5	0.957312	SPNS3	0.801509	WDR55	0.893129	PREB	0.902263
EEF1A1P9	0.842801	C12orf60	0.832199	SOCS2	0.951804	COX17	0.940674
CASC11	0.821225	OTOP2	0.814223	SPOP	0.840465	TMOD3	0.847031
FAM86HP	0.934151	EIF4ENIF1	0.836545	NR4A1	0.9121	SLC38A4	0.921647
RBFADN	0.814557	SRL	0.900011	PLP1	0.810743	MMAB	0.959434
DLGAP1-AS2	0.848693	ZPBP2	0.924437	ACSL3	0.835831	GTF2A2	0.918622
RPS7P1	0.874254	NUDT17	0.866014	MAD2L1BP	0.888156	CLTC	0.957684
AP001029.2	0.88397	TAF9B	0.862597	LRRFIP1	0.900816	C18orf8	0.84706
AC093297.3	0.846886	RUFY4	0.964512	ABCC4	0.884413	TMCO1	0.852843
AC010997.4	0.877149	ASTL	0.85932	SDCBP2	0.810985	UFC1	0.881342
AC245060.5	0.862893	PTPRT	0.888265	DYNLRB1	0.903203	JTB	0.829748
AC012676.5	0.821572	EEF1A1P5	0.867285	ASL	0.832069	GMPPA	0.930391
		ZNF782	0.93877	TRPV5	0.925766	DYNC1LI1	0.85758
		SLC22A25	0.978861	SLC35E1	0.873532	EBP	0.944889
		FAM163B	0.881863	STEAP4	0.969533	NSDHL	0.892661
		RPL37A	0.931263	CASD1	0.846809	USP6NL	0.81979
		TLK1	0.827898	ZFP36	0.834827	ARFGAP2	0.82057
		RPL10A	0.872605	IFT22	0.810954	FADS1	0.96817
		FAM169A	0.94374	DNAJB9	0.892733	ITGB1	0.916643
		SNORA63C	0.831574	BCL2L2	0.852183	ANKFN1	0.816844
		SPIN3	0.852178	SAT1	0.880907	FAM69A	0.947304
		STARD7-AS1	0.872922	OSBPL2	0.904015	DBI	0.889339
		ZNF783	0.821344	UBE2M	0.846777	KCNMA1	0.905644
		AC118344.1	0.866741	PLXNA3	0.826775	HK1	0.965219
		TMEM88B	0.87559	C12orf65	0.943704	WDYHV1	0.835664
		NT5M	0.808669	MGAT1	0.937304	SEC13	0.889484
		ATP6AP1L	0.923155	UBE2G1	0.916249	ABHD3	0.863014
		LTC4S	0.84341	KL	0.830985	SPATA2	0.857256
		EEF1A1P12	0.825483	NUMB	0.933305	PPP1R15B	0.918474
		TIAF1	0.923827	TMEM165	0.839271	ALG8	0.807736
		CFL1P1	0.831448	STT3A	0.830363	RCAN1	0.837655
		AC092681.1	0.818363	ADAMTS8	0.852457	PSMB4	0.889243
		AC015987.1	0.867906	TMED7	0.901278	TCAF2P1	0.814858
		MTCYBP21	0.933679	MICAL1	0.940403	FDPS	0.949367
		LINC00475	0.809408	MTHFS	0.882715	ABCF3	0.824761
		AC073174.1	0.938412	HS6ST1	0.870358	JOSD2	0.892428
		FLJ31104	0.879547	ITGA11	0.84107	AK4	0.901511
		MTND5P1	0.884451	FNBP1L	0.849903	EXTL2	0.804224
		EEF1A1P11	0.917079	EXOC6	0.838805	MEMO1	0.807104
		RPSAP1	0.93496	IDH1	0.975654	S100A11	0.906059
		UBAC2-AS1	0.853236	SPPL2A	0.935956	ATP1A1	0.947403
		NPM1P25	0.898422	HERC3	0.938947	DNAJB14	0.851102
		AL022316.1	0.989213	SEC31A	0.802664	STARD4	0.913861
		AL645608.3	0.887274	G3BP2	0.908101	COG5	0.840474
		ITPR1-AS1	0.961176	SHROOM3	0.898563	ORC5	0.929509
		WASIR2	0.917014	SEC24B	0.824458	GPT2	0.854504
		LINC00574	0.95908	NUP58	0.83262	CDYL2	0.814489
		AL354993.1	0.869164	MTMR6	0.91431	CENPN	0.852419
		LINC02518	0.886127	TMBIM6	0.834642	ATMIN	0.881977
		AL138889.1	0.833731	GPR65	0.88955	MAPK7	0.813795
		AL122008.3	0.900698	DISP2	0.89631	NDEL1	0.93172
		AC108047.1	0.871608	NCOR1	0.891412	B2M	0.849107
		RPL13AP20	0.873585	PCTP	0.804094	MGAT2	0.924276
		RPS3AP6	0.835998	VPS53	0.857123	COG7	0.82726
		SNHG20	0.923775	LRRC46	0.905097	COMMD8	0.861985
		Z82188.2	0.932628	AC020915.1	0.888497	SLC33A1	0.897389
		NFAM1	0.938307	NLRP12	0.911653	USP38	0.847131
		AC008060.3	0.945677	MPC2	0.897807	B3GNT2	0.933699
		HNRNPA1P73	0.960189	SLC39A1	0.976322	TCAF2	0.868502
		LINC01141	0.91617	C1orf43	0.906297	USP32	0.924895
		AL035425.1	0.81966	MBOAT2	0.960834	MFN1	0.903982
		AP001469.3	0.908833	TMF1	0.809145	CES4A	0.840935
		RPS4XP22	0.811509	EAF2	0.849293	DHCR7	0.953395
		AC084024.1	0.869162	TIMD4	0.938468	MINOS1	0.865102
		HLA-DOB	0.829544	NFKBIE	0.856535	TMEM167A	0.923704
		RPL7AP6	0.916479	GABRR1	0.820483	SRP72	0.864857
		AL359075.1	0.978179	WTAP	0.864217	LYSMD3	0.822045
		ZBTB20-AS4	0.836945	CSGALNACT1	0.841005	BNIP3	0.910894
		AP000866.1	0.824684	VLDLR	0.853699	SEC24C	0.884852
		AC079089.1	0.899062	SURF4	0.805966	CD151	0.922162
		FLJ12825	0.887172	SEC16A	0.876854	FLII	0.871262
		AC147055.1	0.939513	FAM13C	0.935066	AC025171.1	0.910175
		AL645949.1	0.83187	GLUD1	0.841743	SLC25A20	0.955494
		UGT2B29P	0.98596	IMMP1L	0.869339	C17orf62	0.851546
		AC005280.1	0.833627	SLC43A1	0.801514	MRFAP1	0.892497
		AC098679.3	0.82478	NUDT22	0.847552	PER1	0.903451
		AP003716.1	0.856801	MRPL49	0.968926	SPTY2D1	0.839992
		SCARNA15	0.827719	MTMR12	0.926869	GCC1	0.807565
		LINC01484	0.879874	FAM177A1	0.94361	ZNRF2	0.90313
		AC090572.2	0.871188	VPS26B	0.819344	YOD1	0.915503
		AC090572.3	0.814651	NCAPD3	0.868761	NPLOC4	0.883074
		AC091563.1	0.843302	TUBA3E	0.951492	C16orf72	0.943362
		WTAPP1	0.871324	FAM168B	0.862376	SRPRA	0.870401
		AP001830.1	0.897178	FAM151B	0.940953	SETD3	0.859752
		AC026358.1	0.809233	TRIM36	0.913843	ANKFY1	0.812073
		AC019209.3	0.949229	TXNDC11	0.973194	KRT10	0.895139
		LINC00641	0.912033	CLGN	0.928922	AC026412.1	0.844594
		AL160006.1	0.958818	RASSF3	0.836625	WNT7B	0.816318
		AF111169.4	0.887762	TMEM87B	0.917659	STRN3	0.880954
		AC023024.1	0.869168	TMEM251	0.802655	ABCB8	0.859223
		LINC02352	0.816276	43357	0.877801	SND1	0.956686
		ADNP-AS1	0.807275	CYP2U1	0.881003	BNIP3P1	0.89388
		AC099668.1	0.801044	TMBIM4	0.85447	TAF13	0.915361
		AC110597.1	0.902173	MED19	0.8216	ITSN2	0.953984
		AC008669.1	0.873403	ZIC3	0.801801	MTOR	0.865137
		AC006058.1	0.86926	GALK2	0.911923	SELENOT	0.896725
		TAPT1-AS1	0.900047	CLDN12	0.819677	LIN52	0.91703
		AC026271.4	0.838423	ARMC12	0.825635	LEPROT	0.892332
		AC114689.3	0.901743	TAB3	0.833328	KRT18P10	0.838097
		ZNF488	0.855631	PEX10	0.940761	FASTKD5	0.934904
		RASSF5	0.945215	LDLRAP1	0.863496	TMEM167B	0.871741
		AC008569.2	0.816844	XKR8	0.873775	FADS3	0.890906
		POC1B-AS1	0.927715	WASF2	0.910687	PLEKHM1	0.893224
		AC016737.1	0.827622	HIST1H2BD	0.895233	SCDP1	0.810446
		AC091965.4	0.892146	DEDD	0.935069	B3GNT9	0.887154
		Z97832.2	0.812559	C21orf59	0.926072	AL109615.3	0.819732
		AL645608.7	0.820684	SYNJ1	0.908071	snoU109	0.857707
		AL391244.3	0.898784	ALDH4A1	0.856059	ARPC4	0.909593
		AL008721.1	0.86564	NR2F6	0.824407	AC002467.1	0.960613
		AL022324.3	0.829112	LSS	0.94573	MIR210HG	0.894885
		AC020658.5	0.806419	MCM3AP	0.830171	GLUD1P3	0.959968
		AL161772.1	0.910169	C19orf47	0.934652	LINC01094	0.92051
		AC020765.3	0.855149	ZBTB7B	0.816481	AC073611.1	0.845396
		AC092645.1	0.897544	PGLYRP2	0.907717	AC134669.1	0.808389
		AL662795.2	0.963098	ACOX1	0.952896	SEC22B	0.884389
		AC005274.1	0.974849	STX5	0.889814
		AC096920.2	0.878685	ZFPL1	0.852474
		MATR3	0.90319	DDR2	0.880337
		SNHG4	0.85883	CFAP221	0.939415
				CDC42EP3	0.802486
				IVL	0.826602
				FZD5	0.971182
				SLC15A2	0.868841
				TMEM79	0.895946
				RYBP	0.887511
				COX18	0.93596
				MTMR14	0.807973
				ZNF589	0.954285
				MAP9	0.954826
				FBXO8	0.834879
				ARFIP1	0.990919
				WDR41	0.882825
				FAM219A	0.803408
				SNAPC3	0.862612
				VCP	0.862287
				PRPF18	0.874656
				IFI27L1	0.933331
				SMCO4	0.842643
				JAM3	0.886058
				CKB	0.884824
				CUL5	0.90618
				MOGAT2	0.839055
				TMEM41B	0.982664
				SEC11C	0.932101
				PPIB	0.960022
				PDIA3	0.90435
				GOLGA2	0.908591
				DOLPP1	0.866835
				UGT1A6	0.850038
				CRK	0.968203
				ZNF226	0.803953
				C19orf48	0.827207
				KLK1	0.891141
				CDK2AP2	0.911247
				RAB4A	0.872062
				COA6	0.905605
				PDHB	0.846851
				HIST1H1E	0.929271
				FAM107A	0.840082
				ADAM9	0.91267
				VWA3B	0.855721
				C2orf68	0.871127
				PTPN9	0.914661
				FAM103A1	0.854463
				FASN	0.901221
				DUS1L	0.850063
				SYAP1	0.955291
				TPST1	0.86952
				VSTM2A	0.829395
				CANT1	0.889376
				WIPF2	0.861183
				BCL2L1	0.896274
				TVP23B	0.878426
				ZNF217	0.897961
				MALT1	0.869234
				COPRS	0.926822
				GTPBP2	0.815374
				CORO1B	0.944372
				CFL1	0.889645
				GOLGB1	0.937588
				FKBP2	0.846483
				PC	0.821627
				SWSAP1	0.832074
				SLC25A30	0.909714
				LIG4	0.881194
				YIF1A	0.910098
				CTBP2	0.890427
				PACS1	0.928785
				PCCA	0.930364
				POLD4	0.949787
				FOXG1	0.806116
				TMEM11	0.871191
				ERN1	0.812093
				CALR	0.820241
				PDXDC1	0.929714
				ST20	0.869332
				GPR137C	0.938172
				SLC25A42	0.858007
				COPG1	0.923238
				RNF41	0.917603
				CCDC149	0.928322
				FAM159A	0.808789
				BRICD5	0.906428
				TSKU	0.807504
				C11orf54	0.847505
				ARHGEF37	0.873018
				TMEM121B	0.911375
				RIPK4	0.822991
				TRIM52	0.813341
				KMT5A	0.943352
				HIST2H2AB	0.803998
				TMED9	0.86912
				MAGEA11	0.813334
				P4HB	0.959671
				UBE2L3	0.916819
				VSIG10L	0.978697
				CHCHD2P9	0.863751
				CCDC157	0.889993
				HS6ST1P1	0.872135
				ZDHHC9	0.872761
				TLR7	0.858268
				ARRDC1	0.893841
				FITM2	0.855117
				SLC22A5	0.885649
				TUBA3C	0.90124
				43164	0.920155
				TPTE2P3	0.866517
				TCAF1	0.807991
				UNC13B	0.929235
				ZNF652	0.898446
				ALPK2	0.934902
				SFT2D1	0.836827
				UBE2J1	0.925919
				RUNDC1	0.867096
				PJA2	0.837826
				CCDC160	0.861683
				RUFY2	0.920526
				DXO	0.916568
				PSENEN	0.868855
				ZBTB10	0.810724
				TECPR1	0.899365
				IGHV3-73	0.83546
				AL354714.2	0.935261
				PPP1CB	0.818252
				SLC35F6	0.823701
				CENPBD1P1	0.903582
				SMIM7	0.874205
				SH3D21	0.852167
				BBIP1	0.920284
				AC129492.1	0.928767
				PEX26	0.835754
				PP14571	0.819987
				AL033519.1	0.840975
				ZNF579	0.836402
				AP006748.1	0.945053
				IL10RB-AS1	0.873619
				UBE2FP1	0.885277
				KRT8P45	0.895914
				TNK2-AS1	0.92296
				IGHV3-74	0.953063
				AL731684.1	0.820493
				SLC26A6	0.914977
				RUSC1-AS1	0.866726
				AL731557.1	0.900568
				UQCRFS1P1	0.870121
				AC124944.1	0.924074
				Z93930.2	0.846531
				ORM2	0.825313
				ORM1	0.890819
				THEMIS3P	0.826021
				AC012445.1	0.892257
				AC044781.1	0.937649
				AC021078.1	0.874667
				AP000302.1	0.890922
				LINC-PINT	0.928776
				LINC00867	0.882948
				AP001610.2	0.942504
				AL157823.2	0.810268
				PHGR1	0.917668
				LINC01762	0.866893
				AC131011.1	0.825159
				AC013476.1	0.822584
				PUDPP1	0.937702
				AL157896.1	0.835539
				AC004522.1	0.86557
				AC073316.3	0.930152
				SNX25P1	0.915769
				UNQ6494	0.862216
				LINC00844	0.931578
				KRT8P36	0.85042
				ARFGAP3	0.941439
				LINC02005	0.812848
				KC877373.1	0.917542
				IL10RB	0.87278
				TMEM199	0.891612
				RAB30-AS1	0.825193
				LINC00920	0.839806
				SOCS2-AS1	0.970976
				FAM13A-AS1	0.928249
				KRT8P48	0.848552
				TUBA3GP	0.859892
				ENPP7P10	0.835002
				LINC00964	0.918516
				KRT8P33	0.827866
				ZBED3-AS1	0.898647
				RNA5SP462	0.805982
				AC008560.1	0.928803
				ALG11	0.830506
				AP001775.1	0.873592
				AP001775.2	0.810743
				KRT8P11	0.809559
				AC003002.1	0.810904
				AC078864.1	0.857936
				AC108206.1	0.91638
				AQP4-AS1	0.854347
				AP003071.1	0.855817
				LINC02170	0.849074
				AC012181.3	0.875116
				AP003119.3	0.810482
				C15orf65	0.87996
				AC007114.2	0.908935
				AC129492.2	0.870136
				MSMB	0.861438
				AP001094.1	0.81807
				DYNLL2	0.868164
				TIMM23	0.958296
				PCAT18	0.818161
				AC129510.2	0.838045
				AC011523.1	0.863071
				AC016885.3	0.82455
				AC010326.3	0.88302
				TAF15	0.860284
				AC010326.4	0.802382
				AC113143.2	0.951476
				AC025181.2	0.827567
				AC009686.2	0.975122
				AC036214.2	0.873978
				AC067750.1	0.83696
				OR7E47P	0.850374
				AP001033.2	0.845161
				AL355338.1	0.879184
				AC129492.6	0.881568
				AC090206.1	0.878506
				AC036214.3	0.908839
				HIST1H2AE	0.851466
				AP003072.3	0.841239
				AC137723.2	0.867295
				AC073857.1	0.917669
