# Supplementary material for: Genomic analysis of DNA repair genes and androgen signaling in prostate cancer
Source: BMC Cancer. 2018 Oct 10;18:960. doi: 10.1186/s12885-018-4848-x (PMC6180441; doi:10.1186/s12885-018-4848-x)
Supplement: Supplementary file 8 — Table S6. Top 10 WikiPathways for the gene sets from Modules I, II, XIV, and XV determined by Enrichr. (XLSX 11 kb) [file 12885_2018_4848_MOESM8_ESM.xlsx]

## Sheet: Sheet1
Table S6: Top 10 WikiPathways for Modules I, II, XIV, and XV determined by Enrichr
Module XV
Term	Overlap	Adjusted P-value	Genes
Cholesterol Biosynthesis_Mus musculus_WP103	7/15	1.4934e-06	FDPS;NSDHL;MVK;HMGCS1;CYP51A1; HMGCR;DHCR7
Cholesterol Biosynthesis_Homo sapiens_WP197	7/15	1.4934e-06	FDPS;NSDHL;MVK;HMGCS1;CYP51A1; HMGCR;DHCR7
SREBP signalling_Homo sapiens_WP1982	10/71	1.5334e-05	FDPS;SEC13;HMGCS1;SCD;CYP51A1;DBI;HMGCR;SEC24C;LDLR;MTOR
SREBF and miR33 in cholesterol and lipid homeostasis_Homo sapiens_WP2011	5/18	0.00282835	HMGCS1;SCD;HMGCR;LDLR;MTOR
Diurnally Regulated Genes with Circadian Orthologs_Mus musculus_WP1268	4/48	0.0668196	PER1;PPP2CB;VAPA;ARNTL
Exercise-induced Circadian Regulation_Mus musculus_WP544	4/48	0.0668196	PER1;PPP2CB;VAPA;ARNTL
Diurnally Regulated Genes with Circadian Orthologs_Homo sapiens_WP410	4/48	0.0668196	PER1;PPP2CB;VAPA;ARNTL
SREBF and miR33 in cholesterol and lipid homeostasis_Mus musculus_WP2084	3/10	0.00764262	HMGCR;LDLR;MTOR
TOR Signaling_Homo sapiens_WP1471	3/36	0.198324	MAPKAP1;HMGCR;MTOR
Eukaryotic Transcription Initiation_Homo sapiens_WP405	3/44	0.270985	GTF2A2;TAF13;POLR3E
Module XIV
Term	Overlap	Adjusted P-value	Genes
Cholesterol Biosynthesis_Homo sapiens_WP197	4/15	0.0408384	IDI1;SC5D;MSMO1;LSS
Cholesterol Biosynthesis_Mus musculus_WP103	4/15	0.0408384	IDI1;SC5D;MSMO1;LSS
Parkin-Ubiquitin Proteasomal System pathway_Homo sapiens_WP2359	8/70	0.10993	PSMD8;TUBA3E;TUBA3D;TUBA3C;PSMD3;UBE2G1;UBE2L3;UBE2J1
Urea cycle and metabolism of amino groups_Homo sapiens_WP497	4/20	0.558249	GLUD1;SMS;ASL;CKB
Fatty Acid Biosynthesis_Homo sapiens_WP357	3/22	0.558249	PC;FASN;ACSL3
Fatty Acid Biosynthesis_Mus musculus_WP336	3/22	0.558249	PC;FASN;ACSL3
Glycolysis and Gluconeogenesis_Mus musculus_WP157	4/48	0.647047	PC;MPC2;SLC2A3;PDHB
Glycolysis and Gluconeogenesis_Homo sapiens_WP534	4/49	0.647047	PC;MPC2;SLC2A3;PDHB
SREBP signalling_Homo sapiens_WP1982	6/71	0.647047	IDI1;SEC24B;SEC24A;FASN;LSS;SEC31A
Pathogenic Escherichia coli infection_Homo sapiens_WP2272	4/55	0.796338	TUBA3E;TUBA3D;TUBA3C;CTTN
Module I
Term	Overlap	Adjusted P-value	Genes
Cytoplasmic Ribosomal Proteins_Mus musculus_WP163	4/70	0.237319	RPS15A;RPS29;RPL28;RPS13
Cytoplasmic Ribosomal Proteins_Homo sapiens_WP477	4/89	0.275776	RPS15A;RPS29;RPL28;RPS13
Id Signaling Pathway_Mus musculus_WP512	3/51	0.275776	TERT;TCF3;NFKB1
Purine metabolism_Mus musculus_WP2185	4/158	0.523776	ENTPD1;IMPDH2;POLR1C;POLR1E
Oxidative Damage_Mus musculus_WP1496	2/37	0.523776	BAG4;NFKB1
TNF-alpha NF-kB Signaling Pathway_Mus musculus_WP246	5/179	0.523776	BAG4;POLR1C;POLR1E;NFKB1;RPS13
Hair Follicle Development: Induction (Part 1 of 3)_Homo sapiens_WP2804	2/42	0.523776	TCF3;NFKB1
TGF Beta Signaling Pathway_Mus musculus_WP113	2/52	0.523776	BAMBI;NFKB1
Exercise-induced Circadian Regulation_Mus musculus_WP544	2/48	0.523776	NR1D2;NR1D1
TGF-beta Receptor Signaling_Homo sapiens_WP560	2/56	0.523776	BAMBI;NFKB1
Module II
Term	Overlap	Adjusted P-value	Genes
Cytoplasmic Ribosomal Proteins_Homo sapiens_WP477	11/89	2.17201e-05	RPL4;RPL7A;RPS14;RPS8;RPL27A;RPL34;RPL37A;RPLP2;RPL15;RPL29;RPL10A
Cytoplasmic Ribosomal Proteins_Mus musculus_WP163	9/70	0.000159768	RPL4;RPL7A;RPS14;RPS8;RPL27A; RPL37A;RPLP2;RPL15;RPL10A
DNA Damage Response (only ATM dependent)_Homo sapiens_WP710	4/111	0.950569	WNT2B;WNT3A;CCNG2;BBC3
Differentiation Pathway_Homo sapiens_WP2848	2/48	0.950569	WNT2B;WNT3A
ESC Pluripotency Pathways_Mus musculus_WP339	3/117	0.950569	PDGFRB;WNT2B;WNT3A
Wnt Signaling Pathway_Mus musculus_WP403	2/58	0.950569	WNT2B;WNT3A
p53 signaling_Mus musculus_WP2902	2/64	0.950569	CCNG2;BBC3
DNA Damage Response_Homo sapiens_WP707	2/68	0.950569	TLK1;BBC3
Wnt Signaling Pathway_Homo sapiens_WP428	2/67	0.950569	WNT2B;WNT3A
ACE Inhibitor Pathway_Mus musculus_WP396	1/8	0.950569	KNG1
