# Supplementary material for: Genomic analysis of DNA repair genes and androgen signaling in prostate cancer
Source: BMC Cancer. 2018 Oct 10;18:960. doi: 10.1186/s12885-018-4848-x (PMC6180441; doi:10.1186/s12885-018-4848-x)
Supplement: Supplementary file 9 — Table S7. DNA damage response genes associated with androgen treatment in prostate cancer cell lines determined by WGCNA. (XLSX 9 kb) [file 12885_2018_4848_MOESM9_ESM.xlsx]

## Sheet: Sheet1
Table S7: DNA damage response genes associated with androgen treatment in prostate cancer cell lines
Increase	Decrease
CCNC	BARD1
CENPX	EYA3
CUL5	MSH5
FAAP24	NFRKB
HUS1	TERT
LIG4	TREX2
MTOR	TRIM28
NCAPD3	UVSSA
PDS5B
PER1
PNKP
POLB
POLD4
RASSF7
TEP1
UBA1
VCP
