# Supplementary material for: Genomic analysis of DNA repair genes and androgen signaling in prostate cancer
Source: BMC Cancer. 2018 Oct 10;18:960. doi: 10.1186/s12885-018-4848-x (PMC6180441; doi:10.1186/s12885-018-4848-x)
Supplement: Supplementary file 10 — Table S8. DNA damage response genes in prostate cancer xenografts and patient metastases. (XLSX 10 kb) [file 12885_2018_4848_MOESM10_ESM.xlsx]

## Sheet: Sheet1
Table S8: DNA damage response genes in prostate cancer xenografts and patient metastases
Xenograft			Patient
Downregulated w/castration	Upregulated w/castration		Metastatic
RFC2	COPS8		NCAPG	POLD2
NFRKB	DAXX		RRM2	ATRIP
XPA	ERCC4		TOP2A	POLE
GADD45A	POLE		CCNA2	POLE3
XRCC6	PRPF19		TYMS	FANCC
RFC4	POLG2		TIMELESS	NCAPD3
RUVBL1	POLR2J		CCNB2	EYA1
MSH3	PER1		TRIP13	CCND2
	SMARCA2		DLGAP5
	TERF1		EXO1
	CCNC		UBE2T
			NEIL3
			NCAPH
			POLQ
			FEN1
			ASF1B
			FANCA
			CDC25A
			BRIP1
			BRCA1
			CHEK1
			PARPBP
			BRCA2
			FANCB
			CCNB1
			NCAPG2
			DCLRE1B
			FAAP100
			MEN1
			H2AFX
			ANKRD52
			FANCG
			SLX1A
			SLX1B
